# Supplementary material for: The composition and organization of Drosophila heterochromatin are heterogeneous and dynamic
Source: eLife. 2016 Aug 11;5:e16096. doi: 10.7554/eLife.16096 (PMC4981497; doi:10.7554/eLife.16096)
Supplement: Table 1—source data 1. — HP1a was purified in the absence of ionizing radiation (IR) (A), and 10 min (B) and 60 (C) minutes after 10 Gy exposure. Number of unique peptides per protein are listed. The HPips identified did not change significantly with respect to irradiation, therefore we used all purifications to identify candidate hits. DOI: http://dx.doi.org/10.7554/eLife.16096.005 [file elife-16096-table1-data1.xlsx]

## Sheet: renamed
Protein Name	Accession Number	Mock (A)	Mock (B)	Mock (C)	FLAG-HP1a (A)	FM-HP1a (B)	FM-HP1a (C)	Notes
HP5	gi|7292648	0	0	0	15	19	20	Interacts with HP1a, is a Su(var) (Greil et al., 2007).
Su(var)205	gi|7297358	0	0	0	12	10	12
Su(var)2-HP2	gi|7303166	0	0	0	8	14	16	Interacts with HP1a, is a Su(var) (Shaffer et al., 2002).
Odj (CG7357)	gi|10726588	0	0	0	6	7	9	Interacts with HP1a and HP6 (Y2H- van Bemmel et al., 2013). Interacts with CkIIalpha Guruharsha et al., 2011).
Kdm4A	gi|7304135	0	0	0	5	4	7	H3K36 demethylase, binds HP1a (Lin et al., 2008).
Su(var)3-9	gi|7299982	0	0	0	5	4	7	Su(var), H3K9 methytransferase, interacts with HP1a.
CG8108	gi|7294862	0	0	0	4	3	5	Negative regulator of RNAi (Zhou et al., 2008), positive regulator of JAK-STAT (Muller et al., 2005), negative regulator of transposons (Czech et al., 2013).
CG8290	gi|7303547	0	0	0	3	3	4
tsr	gi|7291724	0	0	0	3	3	3
Hsc70-4	gi|7299978	0	0	0	2	4	5	Putative component of brahma remodeling complex (Papoulas et al., 1998).
Hsp83	gi|7292327	0	0	0	2	2	2
Hsc70-3	gi|7292698	0	0	0	2	2	2
Ef1alpha48D	gi|7303554	0	0	0	2	1	1
Act5C	gi|7290649	0	0	0	2	0	3	Putative component of brahma remodeling complex (Papoulas et al., 1998).
smt3	gi|7297204	0	0	0	1	2	2	Drosophila SUMO.
Hsp60	gi|7292599	0	0	0	1	1	2
CG7692	gi|7293996	0	0	0	1	0	3
betaTub56D	gi|7302470	0	0	0	0	2	4
alphaTub84B	gi|7298859	0	0	0	0	1	2
Chd64	gi|7292436	0	0	0	0	0	2
Lhr	gi|7302792	0	0	0	0	0	2	Interacts with HP6 and Su(var)205 (Greil et al., 2006).
Table 1-source data 1
