# Supplementary material for: The composition and organization of Drosophila heterochromatin are heterogeneous and dynamic
Source: eLife. 2016 Aug 11;5:e16096. doi: 10.7554/eLife.16096 (PMC4981497; doi:10.7554/eLife.16096)
Supplement: Table 1—source data 2. — HP1a was purified in the absence of IR (A, Mock and FS-HP1a), and 10 (B, FS-HP1a) and 60 (C, FS-HP1a) minutes after 10 Gy exposure. Number of unique peptides per protein is listed. The HPips identified did not change significantly with respect to irradiation, therefore we used all purifications to identify candidate hits. DOI: http://dx.doi.org/10.7554/eLife.16096.006 [file elife-16096-table1-data2.xlsx]

## Sheet: Samples Report for Joel-Axe_ren
Protein Name	Accession Number	Mock	FS-HP1a (A)	FS-HP1a (B)	FS-HP1a (C)	Notes
EF2	gi|7302127	3	9	20	19
HP5	gi|7292648	0	8	19	19	Interacts with HP1a, is a Su(var) (Greil et al., 2007).
CG8108	gi|7294862	0	8	13	14	Negative regulator of RNAi (Zhou et al., 2008), positive regulator of JAK-STAT (Muller et al., 2005), negative regulator of transposons (Czech et al., 2013).
FK506-bp1	gi|7300000	1	8	5	6	Negative regulator of RNAi (Zhou et al., 2008)
Su(var)2-HP2	gi|7303166	0	7	17	17	Interacts with HP1a, is a Su(var) (Shaffer et al., 2002).
betaTub56D	gi|7302470	4	7	14	16
RpL4	gi|10726816	1	7	13	13
Su(var)205	gi|7297358	2	6	20	18	HP1a
RpL19	gi|7291886	0	6	10	9
RpS7	gi|7301916	0	6	9	12
alphaTub84B	gi|7298859	4	6	8	9
Hsp83	gi|7292327	6	5	18	20
Ef1alpha48D	gi|7303554	6	5	11	9
RpS19a	gi|7293252	5	5	8	9
RpL18A	gi|7302760	0	5	8	6
RpL8	gi|7292250	0	5	7	4
RpL18	gi|7295274	1	5	6	8	Binds chromosomes (Brogna et al., 2002).
CG31251	gi|7300294	13	4	14	7
Hsc70-4	gi|7299978	2	4	12	13	Putative component of brahma remodeling complex (Papoulas et al., 1998). Required for a robust RNAi response (Dorner et al., 2006).
mRpS30	gi|7293131	0	4	11	10
CG8290	gi|7303547	0	4	11	9
RpS8	gi|7301850	1	4	9	11	Binds chromosomes (Brogna et al., 2002).
mRpL15	gi|7296309	0	4	7	7
RpL26	gi|7293850	0	4	7	6
RpS2	gi|7297568	1	4	7	6
eIF-4B	gi|7289885	0	4	6	7
Chd64	gi|7292436	1	4	6	4
RpLP1	gi|7296207	0	4	4	5
mRpL1	gi|7299012	0	4	2	6
RpL23A	gi|7292133	1	3	10	7
RpL7	gi|7297615	1	3	9	7	Binds chromatin (Ni, et al.,2006, Brogna et al., 2002) and RPL12 complex(Coleno-Costes et al., 2012).
RpLP0	gi|7296522	0	3	8	6	Su(var) (Frolov and Birchler, 1998).
mRpL43	gi|7291624	0	3	7	7
qm	gi|7289746	1	3	7	6
RpS3A	gi|7304341	1	3	7	6
RpS17	gi|7294943	0	3	6	7
RpS3	gi|7300992	1	3	6	5	Involved in RNA repair (Wilson III et al., 1994. Kelley et al., 2001).
Su(var)3-9	gi|7299982	0	3	5	5	Su(var), H3K9 methytransferase, interacts with HP1a (Schotta et al., 2002).
Lhr	gi|7302792	0	3	5	4	Interacts with HP6 and HP1a (Greil et al., 2007).
CG7172	gi|7296461	0	3	4	6
tsr	gi|7291724	1	3	4	5
RpL7A	gi|7290722	3	3	4	5	Binds chromosomes (Brogna et al., 2002).
RpL28	gi|7292335	0	3	4	4	Binds chromosomes (Brogna et al., 2002).
RpL17	gi|7290748	1	3	4	3	Binds chromosomes (Brogna et al., 2002).
mRpL17	gi|7291950	0	3	3	3
His2A:CG33853		1	3	3	2	Core histone.
mRpL24	gi|7296903	0	3	2	3
mRpL37	gi|7299362	0	2	14	16
CG8258	gi|10727707	0	2	10	7
mRpL4	gi|7298296	0	2	8	5
Act5C	gi|7290649	1	2	8	5	Putative component of brahma remodeling complex (Papoulas et al., 1998).
RpL10Ab	gi|7294664	2	2	7	6
Cctgamma	gi|7300184	1	2	6	6
mRpL3	gi|7293124	0	2	6	5
RpS14a	gi|7290855	1	2	6	5
CG7033	gi|7291004	2	2	6	5
RpS15Aa	gi|7292864	1	2	6	4
RpL5	gi|10729505	2	2	6	4	Binds chromosomes (Brogna et al., 2002).
eIF-4a	gi|7297048	1	2	5	6	Interacts with HP1c (Abel et al., 2009).
RpL14	gi|7295067	0	2	5	5	Binds chromosomes (Brogna et al., 2002).
sta	gi|7290175	0	2	5	5
His2B:CG33872		1	2	5	5	Core histone.
RpL9	gi|7297799	1	2	5	3
mRpL30	gi|7290515	0	2	5	2
HP4	gi|7295176	0	2	4	4	Interacts with HP1a, is a Su(var) (Greil et al., 2007).
mRpL39	gi|7294337	0	2	3	6
RpS6	gi|7290846	1	2	3	5
CG14817	gi|7290218	0	2	3	3
RpL15	gi|7289089	0	2	3	3	Binds chromosomes (Brogna et al., 2002).
Tudor-SN	gi|7291949	0	2	3	3	Component of RISC complex (Caudy et al., 2003).
RpL29	gi|7291277	0	2	3	3
mRpL45	gi|7300891	0	2	3	3
mRpL19	gi|7299066	0	2	3	3
RpL32	gi|7301893	0	2	3	2	Binds chromosomes (Brogna et al., 2002).
Hsc70-5	gi|7303207	0	2	2	6
RpS23	gi|7303214	1	2	2	6
RpS11	gi|7303497	1	2	2	5	Complexes with RpL12, potentially on chromosomes (Coleno-Costes et al., 2012).
mRpL22	gi|7293281	0	2	2	3
Hsc70-3	gi|7292698	1	2	2	3	Required for a robust RNAi response (Dorner et al., 2006).
mRpL2	gi|7294756	0	2	2	1
CG4679	gi|7303339	0	2	2	1
Nap1	gi|7291675	0	2	2	1	Is a Su(var) and physically interacts with HP2 and chromatin remodeling factors (Stephens et al., 2006) Involved in nucleosome assembly (Ito et al., 1996).
Tcp-1zeta	gi|7293119	1	2	2	1
eIF-2beta	gi|7294562	0	2	2	0
RpL35A	gi|7296748	0	2	1	6	Interacts with KDM4A, Su(var)3-3, CkII-alpha. (Guruharsha et al., 2011).
RpS25	gi|7299415	0	2	1	5
RpL12	gi|7291730	0	2	1	3	Binds chromosomes (Brogna et al., 2002, Coleno-Costes et al., 2012), regulates gene expression(Coleno-Costes et al., 2012).
Hsp60	gi|7292599	0	2	0	2
RpL27A	gi|10727335	0	1	7	7
Tcp-1eta	gi|7299092	0	1	7	6
RpS16	gi|7291436	3	1	6	6
RpS9	gi|7294919	0	1	5	4
RpL23	gi|7291488	1	1	5	3
PyK	gi|7300837	1	1	5	2
T-cp1	gi|7300868	0	1	4	6
Odj (CG7357)	gi|10726588	0	1	4	5	Interacts with HP1a and HP6 (Y2H- van Bemmel et al., 2013). Interacts with CkIIalpha (Guruharsha et al., 2011).
RpL35	gi|7290609	0	1	4	5
Idh	gi|7295107	0	1	4	5
mRpL47	gi|7299193	0	1	4	4
Nop60B	gi|7291757	0	1	4	3	Nucleolar protein (Phillips et al., 1998).
His4r	gi|7299905	1	1	4	3
Kdm4A	gi|7304135	0	1	4	2	H3K36 demethylase, binds HP1a (Lin et al., 2008).
betaTub60D	gi|7291772	0	1	4	2
mRpL28	gi|7296915	0	1	4	0
CkIIalpha	gi|7289745	0	1	3	4	Phosphorylates HP1a and promotes heterochromatin formation(Zhao and Eissenberg, 1999).
RpL36	gi|7290065	0	1	3	4
Pep	gi|7293958	0	1	3	3	hnRNP which binds ecysone puffs (Amero et al., 1993), binds PIWI (Le Thomas et al., 2013), co-Ips with HP1a and is a Su(var) (Piacentini et al., 2009).
RpS18	gi|7302403	2	1	3	3
Rack1	gi|7297305	0	1	3	2	Interacts with HP1a (Guruharsha et al., 2011).
mRpL52	gi|7304173	0	1	3	2
RpL34b	gi|7299171	1	1	3	2
RpL22	gi|7290080	3	1	3	2	Binds chromatin and regulates transcription (Ni et al.,2006).
CG3523	gi|7295848	0	1	3	1
Karybeta3	gi|7296831	0	1	3	1
Histone H1		0	1	3	0	Linker histone. Binds Su(var)3-9 and HP1a, regulates heterochromatin. (Lu et al., 2013)
RpS5a	gi|7293320	0	1	2	6
mRpL20	gi|7294513	0	1	2	5
TER94	gi|7303816	0	1	2	4	Co-Ips with the PIWI protein AGO3 (Liu et al., 2011).
Hop	gi|7296220	0	1	2	3	Interacts with and regulates Piwi (Gangaraju et al., 2010). Required for RNA loading onto RISC (Iwasaki et al., 2010). Interacts with TER94, Tudor-SN, Chd64 and D1 (Guruharsha et al., 2011).
mRpL35	gi|7300801	0	1	2	3
RpL11	gi|7302476	1	1	2	3
eIF-3p66	gi|7301022	0	1	2	2
lost	gi|7296855	0	1	1	4
mRpL50	gi|7295272	0	1	1	2
CG5525	gi|7297967	0	1	1	2
mRpL13	gi|7298499	0	1	1	2
alphaTub84D	gi|7298798	1	1	1	2
RpS20	gi|7300661	0	1	0	2
RpS4	gi|7294504	1	0	6	8
RpLP2	gi|7302907	0	0	6	5
mRpL38	gi|7292968	0	0	5	6
RpL3	gi|7299419	1	0	5	6
RpL13	gi|7297588	0	0	4	5
mRpL44	gi|7296746	0	0	4	4
CG6094	gi|7297716	0	0	4	4
RpL30	gi|7298519	1	0	4	4
RpL24	gi|7298059	0	0	4	2
RpL21	gi|7302162	1	0	4	2
Cct5	gi|7303510	0	0	4	1
RpS13	gi|7297390	0	0	4	1
RpL6	gi|7302065	0	0	3	5
RpL27	gi|7301368	0	0	3	5	Complexes with RpL12, potentially on chromosomes (Coleno-Costes et al., 2012).
CG31974	gi|7296252	1	0	3	4
Gale	gi|7291983	2	0	3	4
RpS10b	gi|7293606	0	0	3	3
mRpL51	gi|7297431	0	0	3	2
mRpL9	gi|7299999	0	0	3	2
hoip	gi|10728689	0	0	3	2
Mtpalpha	gi|7297534	0	0	2	6
RpL13A	gi|7296708	0	0	2	3
Hmr	gi|7291172	0	0	2	3
Hel25E	gi|7296990	0	0	2	3	Putative RNA helicase, binds to chromosomes, Su(var) (Eberl et al., 1997). Involved in processing piRNAs (Muerdter et al., 2013, Zhang et al., 2012).
Imp	gi|7292558	0	0	2	3
CG7692	gi|7293996	0	0	2	2
eIF-5A	gi|7291729	0	0	2	2
smt3	gi|7297204	0	0	2	2	Drosophila SUMO.
Pgd	gi|7290271	0	0	2	2
RpL37A	gi|7296944	0	0	2	2
Aats-asn	gi|7298549	0	0	2	2
mRpL18	gi|7303403	0	0	2	2
His2Av	gi|7301509	0	0	2	2	Histone variant. Su(var) (Hanai et al,. 2008, Swaminathan et al., 2005). Phopsphorylated after DNA damage.
fl(2)d	gi|7303273	0	0	2	2
RpS24	gi|7291445	0	0	2	1	Binds chromosomes (Brogna et al., 2002).
Aats-ala	gi|7297398	0	0	2	1
14-3-3zeta	gi|10727678	0	0	2	1	Part of scaffolding protein family necessary for H3K9Ac and transcription elongation(Karam, et al.,2010).
rin	gi|10726513	0	0	2	1
RpL31	gi|7303874	1	0	2	1
Ref1	gi|7298863	0	0	2	0	Binds PIWI (Le Thomas et al., 2013).
Aats-thr	gi|7297921	0	0	2	0
Fib	gi|7291525	0	0	2	0
eIF4G	gi|7304373	0	0	2	0
Rpt6	gi|7295522	1	0	2	0
mRpL12	gi|7295020	0	0	1	3
RpS26	gi|7298445	0	0	1	2
RpS29	gi|7299254	0	0	1	2
GstD1	gi|7299601	0	0	0	2
Rop	gi|7292440	0	0	0	2
La	gi|7298671	0	0	0	2	Required for RNAi and transposon silencing Liu et al., 2011).
Pp1-87B	gi|7299625	0	0	0	2	Su(var) (Reuter et al., 1990), protein phosphatase(Dombradi et al., 1992).
Yp2	gi|7291112	2	0	0	0
Table 1-source data 2
