# Supplementary material for: The composition and organization of Drosophila heterochromatin are heterogeneous and dynamic
Source: eLife. 2016 Aug 11;5:e16096. doi: 10.7554/eLife.16096 (PMC4981497; doi:10.7554/eLife.16096)
Supplement: Figure 2—source data 1. — Genes identified from the RNAi screen whose depletion results in reduced HP1a levels or phenocopies HP1a or Su(var)3–9 depletions (HP1a positive regulators, HPprs) and the method used to identify them are listed. DOI: http://dx.doi.org/10.7554/eLife.16096.009 [file elife-16096-fig2-data1.xlsx]

## Sheet: Sheet1
Symbol	Hit Type	Symbol	Hit Type
Prosbeta7	HP1a Kurtosis Intensity	Ipk2	Clusters with HP1a
alphaTub84D	HP1a Kurtosis Intensity	CG17264	Clusters with HP1a
CG11700	HP1a Kurtosis Intensity	CG17612	Clusters with HP1a
CG2129	HP1a Kurtosis Intensity	kis	Clusters with HP1a
CG30291	HP1a Kurtosis Intensity	CG4164	Clusters with HP1a
CG10737	HP1a Kurtosis Intensity	Gs1	Clusters with HP1a
RnrS	HP1a Kurtosis Intensity	spen	Clusters with HP1a
CG10469	HP1a Kurtosis Intensity	CG18284	Clusters with HP1a
CG14635	HP1a Max Intensity	CG5439	Clusters with HP1a
hui	HP1a Max Intensity	CG7200	Clusters with HP1a
CG15141	HP1a Max Intensity	CG9466	Clusters with HP1a
CG31802	HP1a Max Intensity	lectin-37Da	Clusters with HP1a
CG7456	HP1a Max Intensity	nompC	Clusters with HP1a
CG30151	HP1a Max Intensity	CG13564	Clusters with HP1a
Parp	HP1a Max Intensity	CG9445	Clusters with HP1a
CG7967	HP1a Max Intensity	l(2)01289	Clusters with HP1a
CG31999	HP1a Max Intensity	CG11044	Clusters with HP1a
CG2147	HP1a Max Intensity	KCNQ	Clusters with HP1a
Tyler	HP1a Max Intensity	CG12861	Clusters with HP1a
Shawn	HP1a Max Intensity	Obp46a	Clusters with HP1a
CG32984	HP1a Max Intensity	KCNQ	Clusters with HP1a
roX1	HP1a Max Intensity	CG13223	Clusters with HP1a
CG14756	HP1a Max Intensity	CG15127	Clusters with HP1a
CG5439	HP1a Mean Intensity	GstE6	Clusters with HP1a
CG11700	HP1a Mean Intensity	CG17680	Clusters with HP1a
CG14635	HP1a Mean Intensity	CG43066	Clusters with HP1a
CG15203	HP1a Mean Intensity	alc	Clusters with HP1a
hui	HP1a Mean Intensity	exu	Clusters with HP1a
CG15141	HP1a Mean Intensity	Sc2	Clusters with HP1a
CG31802	HP1a Mean Intensity	CG12011	Clusters with HP1a
CG7456	HP1a Mean Intensity	pUf68	Clusters with HP1a
Tb	HP1a Mean Intensity	CG32198	Clusters with HP1a
Mlc1	HP1a Mean Intensity	CG13698	Clusters with HP1a
CG31999	HP1a Mean Intensity	CG17362	Clusters with HP1a
CG2147	HP1a Mean Intensity	CG8209	Clusters with HP1a
CG32984	HP1a Mean Intensity	Tnks	Clusters with HP1a
eIF4E-6	HP1a Mean Intensity	CG10560	Clusters with HP1a
Gprk2	HP1a Relative Max Intensity	CG12947	Clusters with HP1a
CG15141	HP1a Relative Max Intensity	nyo	Clusters with HP1a
CG31814	HP1a Relative Max Intensity	CG33110	Clusters with HP1a
CG9293	HP1a Relative Max Intensity	parvin	Clusters with HP1a
Su(var)205	HP1a Relative Max Intensity	CG12985	Clusters with HP1a
CG42379	HP1a Relative Max Intensity	CG8173	Clusters with HP1a
dar1	HP1a Relative Max Intensity	mRpL3	Clusters with HP1a
CG42380	HP1a Relative Max Intensity	Flo-2	Clusters with HP1a
CG9865	HP1a Relative Max Intensity	car	Clusters with HP1a
CG42381	HP1a Relative Max Intensity	CG32024	Clusters with HP1a
CG11470	HP1a Relative Max Intensity	prom	Clusters with HP1a
Ino80	HP1a Relative Max Intensity	l(3)neo38	Clusters with HP1a
Adar	HP1a Relative Max Intensity	CG43921	Clusters with HP1a
CG15473	HP1a Relative Max Intensity	CG1695	Clusters with HP1a
CG10362	HP1a Relative Max Intensity	Trf4-2	Clusters with HP1a
CG2577	HP1a Relative Max Intensity	CG6040	Clusters with HP1a
Cda5	HP1a Relative Max Intensity	Ste:CG33238	Clusters with HP1a
roX1	HP1a Relative Max Intensity	Bace	Clusters with HP1a
rut	HP1a Relative Max Intensity	COQ7	Clusters with HP1a
CG11883	HP1a Relative Max Intensity	E(spl)m7-HLH	Clusters with HP1a
Drep-2	HP1a Relative Max Intensity	CG5646	Clusters with HP1a
Ssrp	Clusters with HP1a	mRpS35	Clusters with Su(var)3-9
CG40188	Clusters with HP1a	Lmpt	Clusters with Su(var)3-9
CG40498	Clusters with HP1a	shep	Clusters with Su(var)3-9
Ssrp	Clusters with HP1a	CG4447	Clusters with Su(var)3-9
CG43737	Clusters with HP1a	CG32138	Clusters with Su(var)3-9
ttv	Clusters with HP1a	CG7394	Clusters with Su(var)3-9
trn	Clusters with HP1a	ptip	Clusters with Su(var)3-9
E(spl)m7-HLH	HP1a Cluster - Pearson correlation	Srp54k	Clusters with Su(var)3-9
Ssrp (both amplicons were a hit)	HP1a Cluster - Pearson correlation	gdl-ORF39	Clusters with Su(var)3-9
CG15601	HP1a Cluster - Pearson correlation	Act79B	Clusters with Su(var)3-9
CG15484	HP1a Cluster - Pearson correlation	gdl	Clusters with Su(var)3-9
CG31673	HP1a Cluster - Pearson correlation	CG13239	Clusters with Su(var)3-9
Tig	HP1a Cluster - Pearson correlation	CG12163	Clusters with Su(var)3-9
Magi	HP1a Cluster - Pearson correlation	Hdac3	Clusters with Su(var)3-9
GstE5	HP1a Cluster - Pearson correlation	Rm62	Clusters with Su(var)3-9
Zasp52	HP1a Cluster - Pearson correlation	Hr83	Clusters with Su(var)3-9
Cyp317a1	HP1a Cluster - Pearson correlation	alphaTub84D	Clusters with Su(var)3-9
Drep-2	HP1a Cluster - Pearson correlation	PQBP1	Clusters with Su(var)3-9
Fie	HP1a Cluster - Pearson correlation	CG14691	Clusters with Su(var)3-9
Tudor-SN	HP1a Cluster - Pearson correlation	CG14851	Clusters with Su(var)3-9
bab1	HP1a Cluster - Pearson correlation	CG2943	Clusters with Su(var)3-9
CG13299	HP1a Cluster - Pearson correlation	Spn88Eb	Clusters with Su(var)3-9
CG42674	HP1a Cluster - Pearson correlation	GstZ2	Clusters with Su(var)3-9
Galphai	HP1a Cluster - Pearson correlation	jumu	Clusters with Su(var)3-9
Rdl	HP1a Cluster - Pearson correlation	Or85c	Clusters with Su(var)3-9
CG11131	HP1a Cluster - Pearson correlation	Prosbeta3	Clusters with Su(var)3-9
Gasp	HP1a Cluster - Pearson correlation	tlk	Clusters with Su(var)3-9
CG42557	HP1a Cluster - Pearson correlation	CG2854	Clusters with Su(var)3-9
CG9922	HP1a Cluster - Pearson correlation	CG13005	Clusters with Su(var)3-9
CG42558	HP1a Cluster - Pearson correlation	Tango4	Clusters with Su(var)3-9
MBD-like	HP1a Cluster - Pearson correlation	CG4653	Clusters with Su(var)3-9
spri	HP1a Cluster - Pearson correlation	CG7884	Clusters with Su(var)3-9
Spt20	HP1a Cluster - Pearson correlation	eIF5	Clusters with Su(var)3-9
Tango13	HP1a Cluster - Pearson correlation	IM4	Clusters with Su(var)3-9
spirit	HP1a Cluster - Pearson correlation	ctrip	Clusters with Su(var)3-9
CG13972	HP1a Cluster - Pearson correlation	CR30009	Clusters with Su(var)3-9
snf	HP1a Cluster - Pearson correlation	CG5172	Clusters with Su(var)3-9
CG4199	HP1a Cluster - Pearson correlation	MTA1-like	Clusters with Su(var)3-9
RNaseX25	HP1a Cluster - Pearson correlation	CG14736	Clusters with Su(var)3-9
Sep5	HP1a Cluster - Pearson correlation	CG30088	Clusters with Su(var)3-9
CG30271	HP1a Cluster - Pearson correlation	CG34113	Clusters with Su(var)3-9
Su(var)205	HP1a Cluster - Pearson correlation	CG4021	Clusters with Su(var)3-9
Tengl1	Clusters with Su(var)3-9	CG32544	Clusters with Su(var)3-9
CG10399	Clusters with Su(var)3-9	lute	Clusters with Su(var)3-9
CG31635	Clusters with Su(var)3-9	CG4847	Clusters with Su(var)3-9
CG5204	Clusters with Su(var)3-9	Rpn7	Clusters with Su(var)3-9
CG34164	Clusters with Su(var)3-9	Hsepi	Clusters with Su(var)3-9
RpL7-like	Clusters with Su(var)3-9	CG14641	Clusters with Su(var)3-9
CG5968	Clusters with Su(var)3-9	CG32392	Clusters with Su(var)3-9
CG8086	Clusters with Su(var)3-9	P58IPK	Clusters with Su(var)3-9
luna	Clusters with Su(var)3-9	Pkcdelta	Clusters with Su(var)3-9
chn	Clusters with Su(var)3-9	CG14111	Clusters with Su(var)3-9
CG15128	Clusters with Su(var)3-9	PPP4R2r	Clusters with Su(var)3-9
CG15611	Clusters with Su(var)3-9	CG14257	Clusters with Su(var)3-9
CG18537	Clusters with Su(var)3-9	CG16838	Clusters with Su(var)3-9
Hsf	Clusters with Su(var)3-9	cag	Clusters with Su(var)3-9
drk	Clusters with Su(var)3-9	CAH1	Clusters with Su(var)3-9
CG32246	Clusters with Su(var)3-9	CG15027	SVM - HP1a only features
Pph13	Clusters with Su(var)3-9	CG15203	SVM - HP1a only features
Zip71B	Clusters with Su(var)3-9	CG9072	SVM - HP1a only features
CG4933	Clusters with Su(var)3-9	Or10a	SVM - HP1a only features
CG12024	Clusters with Su(var)3-9	hiw	SVM - HP1a only features
CG42346	Clusters with Su(var)3-9	Samuel	SVM - HP1a only features
Ssrp	Clusters with Su(var)3-9	CG7214	SVM - HP1a only features
moi	Clusters with Su(var)3-9	fred	SVM - HP1a only features
nub	Clusters with Su(var)3-9	CG1172	SVM - HP1a only features
Tgs1	Clusters with Su(var)3-9	CG12006	SVM - HP1a only features
mt:ND1	Clusters with Su(var)3-9	CkIalpha	SVM - HP1a only features
AGO2	Clusters with Su(var)3-9	CG3927	SVM - HP1a only features
CG11257	Clusters with Su(var)3-9	CG2129	SVM - HP1a only features
CG6364	Clusters with Su(var)3-9	Tm1	SVM - HP1a only features
Magi	Clusters with Su(var)3-9	CG31958	SVM - HP1a only features
ZnT63C	Clusters with Su(var)3-9	CG10732	SVM - HP1a only features
Tsc1	Clusters with Su(var)3-9	Kap3	SVM - HP1a only features
CG31803	SVM - HP1a only features	dao	SVM - HP1a only features
CG12050	SVM - HP1a only features	CG15296	SVM - HP1a only features
CG13108	SVM - HP1a only features	CG5987	SVM - HP1a only features
CG5439	SVM - HP1a only features	kin17	SVM - HP1a only features
Snoo	SVM - HP1a only features	mRpS18C	SVM - HP1a only features
CG3894	SVM - HP1a only features	CG6509	SVM - HP1a only features
CG3121	SVM - HP1a only features	Rab9D	SVM - HP1a only features
CG30281	SVM - HP1a only features	Cpr76Bc	SVM - HP1a only features
Rpn8	SVM - HP1a only features	Rab9E	SVM - HP1a only features
CG9083	SVM - HP1a only features	Rab9Fa	SVM - HP1a only features
bin3	SVM - HP1a only features	Rab9Db	SVM - HP1a only features
CG15087	SVM - HP1a only features	BCAS2	SVM - HP1a only features
GstE7	SVM - HP1a only features	bru-3	SVM - HP1a only features
Syn2	SVM - HP1a only features	RpL8	SVM - HP1a only features
CG9640	SVM - HP1a only features	CG6729	SVM - HP1a only features
Khc	SVM - HP1a only features	CG7735	SVM - HP1a only features
Or47b	SVM - HP1a only features	CG10924	SVM - HP1a only features
cdc2rk	SVM - HP1a only features	CG31673	SVM - HP1a only features
sm	SVM - HP1a only features	Pepck	SVM - HP1a only features
CG13919	SVM - HP1a only features	CG43312	SVM - HP1a only features
CG34391	SVM - HP1a only features	wapl	SVM - HP1a only features
CG5157	SVM - HP1a only features	Zir	SVM - All features
CG7656	SVM - HP1a only features	Ipk2	SVM - All features
Eig71Ea	SVM - HP1a only features	Gs1	SVM - All features
Eig71Ek	SVM - HP1a only features	TbCMF46	SVM - All features
CG12974	SVM - HP1a only features	Ca-beta	SVM - All features
CG14570	SVM - HP1a only features	CG16800	SVM - All features
Prosbeta7	SVM - HP1a only features	CG31869	SVM - All features
Rpn5	SVM - HP1a only features	CG17377	SVM - All features
CG10055	SVM - HP1a only features	Mio	SVM - All features
CG10068	SVM - HP1a only features	RluA-2	SVM - All features
Mlp84B	SVM - HP1a only features	Oatp33Eb	SVM - All features
CG42788	SVM - HP1a only features	CG42750	SVM - All features
CG6726	SVM - HP1a only features	mtsh	SVM - All features
CG7352	SVM - HP1a only features	CG9314	SVM - All features
Hrb87F	SVM - HP1a only features	C1GalTA	SVM - All features
osa	SVM - HP1a only features	DLP	SVM - All features
CG11700	SVM - HP1a only features	Hnf4	SVM - All features
CG14635	SVM - HP1a only features	qua	SVM - All features
CG3032	SVM - HP1a only features	Adk2	SVM - All features
Rbcn-3B	SVM - HP1a only features	Not11	SVM - All features
CG42249	SVM - HP1a only features	bin3	SVM - All features
CG11018	SVM - All features	CG10062	SVM - All features
CG13231	SVM - All features	PMCA	SVM - All features
CG13748	SVM - All features	CG40498	SVM - All features
CG15704	SVM - All features	CG13014	SVM - All features
CG15705	SVM - All features	CG9855	SVM - All features
GstE6	SVM - All features	Sr-CIII	SVM - All features
CG1827	SVM - All features	CG31673	SVM - All features
Or47b	SVM - All features	Fie	SVM - All features
CR42862	SVM - All features	yellow-f2	SVM - All features
CG3402	SVM - All features	tws	SVM - All features
blanks	SVM - All features	CG31999	SVM - All features
CG17362	SVM - All features	CG31999	SVM - All features
CG6498	SVM - All features	Ubc-E2H	SVM - All features
Spn77Bc	SVM - All features	wgn	SVM - All features
CG6812	SVM - All features	CG32984	SVM - All features
Spn77Bb	SVM - All features	CG43192	SVM - All features
Cp16	SVM - All features
CrebA	SVM - All features
MTF-1	SVM - All features
Glg1	SVM - All features
CG17715	SVM - All features
Lsd-1	SVM - All features
CG12321	SVM - All features
dpr4	SVM - All features
CG1340	SVM - All features
CG5805	SVM - All features
Lerp	SVM - All features
CG6985	SVM - All features
CG8031	SVM - All features
Klp98A	SVM - All features
mod	SVM - All features
CG15472	SVM - All features
parvin	SVM - All features
CG14207	SVM - All features
CG15208	SVM - All features
CG15601	SVM - All features
CG6696	SVM - All features
car	SVM - All features
crol	SVM - All features
CheA29a	SVM - All features
CG7214	SVM - All features
CG9130	SVM - All features
CG12213	SVM - All features
CG9133	SVM - All features
CG5568	SVM - All features
CG13631	SVM - All features
l(3)neo38	SVM - All features
Gprk2	SVM - All features
Acon	SVM - All features
pbl	SVM - All features
CG3239	SVM - All features
CG32845	SVM - All features
hui	SVM - All features
CG15141	SVM - All features
CG10562	SVM - All features
CG31820	SVM - All features
CG5646	SVM - All features
Cdep	SVM - All features
Gpa2	SVM - All features
Figure 2-source data 1
