# Supplementary material for: The composition and organization of Drosophila heterochromatin are heterogeneous and dynamic
Source: eLife. 2016 Aug 11;5:e16096. doi: 10.7554/eLife.16096 (PMC4981497; doi:10.7554/eLife.16096)
Supplement: Figure 3—source data 1. — Proteins were selected from the HP1a IP-MS or the RNAi screen, tagged with GFP and analyzed for localization with respect to mCherry-tagged HP1a. GFP-tagged HP1a was used as a positive control. Cells shaded red were found to have a significant increase in the Pearson correlation coefficient (PCC) between GFP-mod (dark green shading) and GFP-ORF PCC using the two-sided unpaired Mann-Whitney test (p-value<0.05). DOI: http://dx.doi.org/10.7554/eLife.16096.013 [file elife-16096-fig3-data1.xlsx]

## Sheet: Sheet1
Name	Reason Investigated	Number of Nuclei	Pearson Correlation Coefficient Between mCherry-HP1a and GFP-ORF (red highlighting indicates p-value <0.05 and PCC > mod-RA)
HP1a	Positive Control	286	0.958895
HP1a	Positive Control	2062	0.953602
HP4-PA	HP1a IP-MS	408	0.937397
HP4-PA	HP1a IP-MS	396	0.935702
Su(var)2-HP2-RB	HP1a IP-MS	138	0.897667
CG8290-RB/ADD1-RB	HP1a IP-MS	44	0.876727
CG8290-RB/ADD1-RB	HP1a IP-MS	26	0.864462
fl(2)d-RA	HP1a IP-MS	20	0.8509
CG2129-RA	RNAi Screen	238	0.842773
bin3-RA	RNAi Screen	16	0.836875
bin3-RA	RNAi Screen	62	0.82229
Hnf4-RB	RNAi Screen	16	0.821875
Ssrp-RA	RNAi Screen	386	0.813803
blanks-RA	RNAi Screen	168	0.806786
Hr83-RA	RNAi Screen	78	0.795333
CG14641-RA	RNAi Screen	34	0.794882
Rm62-RD	RNAi Screen	524	0.789248
Spt20-RA	RNAi Screen	12	0.789
La-RA	HP1a IP-MS	406	0.783704
FK506-bp1-RA	HP1a IP-MS	70	0.7778
Adar-RC	RNAi Screen	24	0.760167
Ref1-RA	HP1a IP-MS	168	0.757917
CG15141-RA	RNAi Screen	86	0.75686
jumu-RA	RNAi Screen	36	0.749556
Adar-RD	RNAi Screen	10	0.743
Hsf-RA	RNAi Screen	92	0.738522
tlk-RF	RNAi Screen	22	0.736455
snf-RA	RNAi Screen	262	0.736366
Hrb87F-RA	RNAi Screen	266	0.735624
tlk-RF	RNAi Screen	74	0.722459
CG8108-RA	HP1a IP-MS	1318	0.710789
Hrb87F-RA	RNAi Screen	58	0.710483
nub-RD	RNAi Screen	126	0.709571
crol-RD	RNAi Screen	96	0.708542
Hnf4-RA	RNAi Screen	542	0.704565
CG6094-RA	HP1a IP-MS	14	0.704429
l(3)neo38-RB	RNAi Screen	80	0.7022
Hel25E-RA	HP1a IP-MS	252	0.70169
CG6094-RA	HP1a IP-MS	12	0.671
mod-RA	RNAi Screen	250	0.663632
Adar-RC	RNAi Screen	26	0.655615
CG15601-RA	RNAi Screen	14	0.654714
Prosbeta7-RA	RNAi Screen	12	0.6525
hoip-RA	HP1a IP-MS	920	0.64042
pUf68-RF	RNAi Screen	18	0.637111
parvin-RA	RNAi Screen	30	0.636
Nop60B-RA	HP1a IP-MS	320	0.6327
chn-RC	RNAi Screen	214	0.603664
CkIIalpha-RA	HP1a IP-MS	26	0.524308
pUf68-RF	RNAi Screen	96	0.522917
CkIIalpha-RA	HP1a IP-MS	12	0.511833
parvin-RA	RNAi Screen	10	0.4934
Ipk2-RA	RNAi Screen	196	0.491071
eIF-5A-RA	HP1a IP-MS	56	0.483
Prosbeta7-RA	RNAi Screen	30	0.479
TER94-RA	HP1a IP-MS	20	0.4774
CG14635-RA	RNAi Screen	14	0.474286
Chd64-RB	HP1a IP-MS	478	0.431636
car-RA	RNAi Screen	108	0.421981
TER94-RA	HP1a IP-MS	16	0.41775
Hsp60-RA	HP1a IP-MS	22	0.392182
GstE6-RA	RNAi Screen	438	0.368443
CG30398-RA	RNAi Screen	38	0.354474
14-3-3zeta-RD	HP1a IP-MS	420	0.350743
GstD1-RA	HP1a IP-MS	1402	0.343128
Hsc70-5-RA	HP1a IP-MS	92	0.318239
14-3-3zeta-RA	HP1a IP-MS	424	0.314377
CG14207-RA	RNAi Screen	72	0.301528
Gs1-RB	RNAi Screen	82	0.283634
CG31673-RA	RNAi Screen	140	0.282271
eIF-4B-RB	HP1a IP-MS	12	0.266
tsr-RA	HP1a IP-MS	212	0.194745
eIF4E-6-RA	RNAi Screen	10	0.177
CG5646-RA	RNAi Screen	10	0.1648
Karybeta3-RA	HP1a IP-MS	190	0.153895
CG31974-RB	HP1a IP-MS	138	0.134681
Hsc70-4-RA	HP1a IP-MS	324	0.132809
T-cp1-RA	HP1a IP-MS	156	0.105897
Gprk2-RA	RNAi Screen	54	0.100926
Fie-RA	RNAi Screen	28	0.0925714
Cct5-RB	HP1a IP-MS	478	0.0881046
Nap1-RA	HP1a IP-MS	136	0.0853382
Cctgamma-RA	HP1a IP-MS	322	0.0663043
eIF-4a-RB	HP1a IP-MS	180	0.0582556
Magi-RA	RNAi Screen	122	0.0552623
CG5525-RA	HP1a IP-MS	272	0.0468235
CG8258-RA	HP1a IP-MS	146	0.0461644
Hdac3-RA	RNAi Screen	156	0.0395385
CG5439-RA	RNAi Screen	324	0.0359877
exu-RA	RNAi Screen	98	0.0324694
shep-RA	RNAi Screen	114	0.0299649
Cct5-RA	HP1a IP-MS	182	0.0234286
Imp-RA	HP1a IP-MS	218	0.0190734
shep-RA	RNAi Screen	196	0.0164286
Hop-RA	HP1a IP-MS	272	0.0150221
Tudor-SN-RA	RNAi Screen and HP1a IP-MS	204	0.0111373
lost-RA	HP1a IP-MS	272	0.00798529
rin-RB	HP1a IP-MS	116	-0.00443103
eIF-3p66-RB	HP1a IP-MS	252	-0.00705556
qm-RA	HP1a IP-MS	180	-0.0113333
Hsp83-RA	HP1a IP-MS	884	-0.0136018
Tcp-1zeta-RA	HP1a IP-MS	178	-0.0416404
eIF-2beta-RA	HP1a IP-MS	144	-0.0629444
Rack1-RA	HP1a IP-MS	2328	-0.114424
Figure 3-source data 1
