# Supplementary material for: The composition and organization of Drosophila heterochromatin are heterogeneous and dynamic
Source: eLife. 2016 Aug 11;5:e16096. doi: 10.7554/eLife.16096 (PMC4981497; doi:10.7554/eLife.16096)
Supplement: Figure 4—source data 1. — Fly mutants and RNAi lines were tested for white variegation in y, w, KV108 males and are grouped with the appropriate positive and negative control(s). Mutants were only tested for dominant effects if they were recessive lethal. See legend of Figure 4 for additional details. DOI: http://dx.doi.org/10.7554/eLife.16096.015 [file elife-16096-fig4-data1.xlsx]

## Sheet: Sheet 1
			PEV Assay
	Gene Name	Gene Symbol	Alleles Tested in y w KV108 background	Number of eyes (or abdomens) scored	P-values	Reason Investigated
	Heat shock protein cognate 4	Hsc70-4a	ru[1] h[1] Diap1[1] st[1] cu[1] Hsc70­4[54.1]/+	26	****	HP1a IP-MS
	Hepatocyte nuclear factor 4	Hnf4	Hnf4[Delta17]/+ and Hnf4[Delta33]/+	14/10	****/*	RNAi screen
	sans fille	snf	snf[148]	18	****	RNAi screen
	Tousled-like kinase	Tlk	tlk[MI11233]	20	****	RNAi screen
	female lethal d	fl(2)d	cn[1] fl(2)d[1] bw[1]/+ and cn[1] fl(2)d[2] bw[1]/+	17/9	***/****	HP1a IP-MS
	Oddjob (CG7357)	Odj (CG7357)a	CG7357[f00521]	(9)	**	HP1a IP-MS
	Metastasis associated 1-like	MTA1-likea	MTA1­like[DP00445]	12	**	RNAi screen
	bicoid-interacting protein 3	bin3	bin3[MI00156]	8	*	RNAi screen
	lethal (3) neo38	l(3)neo38b	mwh[1], l(3)neo38[1], red[1], e[1]/+	28	N.S.	RNAi screen
	Suppressor of variegation 205	Su(var)205/HP1ac	Su(var)205[05]/+	19	****	Positive Control Group 1
	Agonaute 2	AGO2d	Ago2[51B]	6	**	Positive Control Group 1
	-	-		40 (6)	N.S.	Negative Control Group 1
	Lethal hybrid rescue	Lhr/HP3a	Act::Gal4/Lhr RNAi[38240]	24	****	HP1a IP-MS
	blanks	blanksb	Act::Gal4/+; blanks RNAi[33667]/+	12	***	RNAi screen
	FK506-binding protein 1	FK506-bp1	Act::Gal4/+; FK506bp1 RNAi[32348]/+	25	N.S.	HP1a IP-MS
	La autoantigen-like	Laf	Act::Gal4/+; La RNAi[42789]/+	9	N.S.	HP1a IP-MS
	mCherry-RNAi	mCherry-RNAi	Act::Gal4/+; mCherry RNAi[35785]/+	30	N.S.	Negative Control Group 2
	Kinesin heavy chain	Khca	Khc[1ts]/CyO	12	****	RNAi screen
	nubbin	nub	nub[e37]/CyO	21	****	RNAi screen
	crooked legs	crolb	crol[04418]/CyO	9	**	RNAi screen
	piwi	piwie	Piwi[2]/CyO	6	*	Positive Control Group 3
	Su(var)205/HP1a	Su(var)205/HP1ac	Su(var)205[05]/CyO	2	*	Positive Control Group 3
	-	-	CyO	16	N.S.	Negative Control Group 3
	Figure 4-source data 1
	a Indicates protein was not tested or did not colocalize with HP1a in the low-resolution colocalization screen
	b OE of gene lead to modification of variegation in Schneiderman, J. I. et al., 2010
	c Known Su(var) Sinclair et al., 1983
	d Known Su(var) Deshpande et al., 2005
	e Known Su(var) Pal-Bhadra et al., 2004
	f Only found enriched in one HP1a IP-MS
	****P < 0.0001; ***P < 0.001; **P < 0.005; *P < 0.05; N.S. = Not Significant
