# Supplementary material for: The composition and organization of Drosophila heterochromatin are heterogeneous and dynamic
Source: eLife. 2016 Aug 11;5:e16096. doi: 10.7554/eLife.16096 (PMC4981497; doi:10.7554/eLife.16096)
Supplement: Supplementary file 1. — 135 HPips were analyzed using DAVID for enrichment of GO terms. The GO enrichment category is shown along with the p-value and the HPips that belong to that GO enrichment category. Some redundant GO categories were removed for ease of viewing by selecting a representative GO category for each Functional Annotation Cluster reported by DAVID. Blue GO enrichment categories indicate that the categories belonged to the same Functional Annotation Cluster. GO categories representing ribosomal subunits and structural constituents of cytoskeleton were enriched, but are not displayed since they are considered common contaminants. DOI: http://dx.doi.org/10.7554/eLife.16096.035 [file elife-16096-supp1.xlsx]

## Sheet: Sheet1
Gene Ontology Enrichment	P-value	Genes
Chromocenter	0.0026	HP5, HP4, HP1a, Lhr
Chromatin organization	0.034	Act5C, Su(var)2-HP2, HP5, HP4, HP1a, His2Av, His4r, Lhr, Pep
Chromatin assembly or disassembly	0.0086	Su(var)2-HP2, HP1a, His2Av, His4r, Nap1
DNA repair	0.04	His2Av, RpLP0, RpS3
Posttranscriptional regulation of gene expression	0.034	Su(var)2-HP2, Tudor-SN, Hsc70-3, Hsc70-4, HP1a, mRpL39
Protein folding	3.5e-05	CG8258, Tcp-1eta, FK506-bp1, Hsp60, Hsp83, Hsc70-4, Hsc70-5, Hop, Cctgamma, T-cp1
Translation factor activity, nucleic acid binding	0.0002	CG6094, Ef1alpha48D, EF2, eIF-2beta, eIF-3p66, eIF-4B, eIF-4a, eIF-5A
Supplementary File 1
