# Supplementary material for: The composition and organization of Drosophila heterochromatin are heterogeneous and dynamic
Source: eLife. 2016 Aug 11;5:e16096. doi: 10.7554/eLife.16096 (PMC4981497; doi:10.7554/eLife.16096)
Supplement: Supplementary file 2. — Using custom Matlab scripts, the number of nuclei per well were counted and 32 imaging features were measured per nucleus and averaged per well. These averaged imaging features combined with the number of nuclei yields an 'imaging signature' for each well. DOI: http://dx.doi.org/10.7554/eLife.16096.036 [file elife-16096-supp2.xlsx]

## Sheet: Sheet1
Imaging Feature	Description
Nuclear size; Mean, minimum, maximum, standard deviation of intensity for DAPI, HP1a and γH2Av
Nuclear shape	Sphericity (1=a circle; equation = (π*d)^2/ (4*π*(area))
Pearson correlation coefficient	Pairwise correlation between all channels (DAPI + HP1a, DAPI + γH2Av, γH2Av + HP1a)
Relative maximum intensity for DAPI, HP1a and γH2Av	Maximum intensity divided by mean intensity
Relative minimum intensity for DAPI, HP1a and γH2Av	Minimum intensity divided by mean intensity
Relative standard deviation of intensity for DAPI, HP1a and γH2Av	Standard deviation of intensity divided by mean intensity
Skew intensity for DAPI, HP1a and γH2Av	Shape of the intensity distribution relative to a symmetrical distribution (positive value indicates right “tail” contains more integrated area than the left tail)
Kurtosis intensity for DAPI, HP1a and γH2Av	Peakedness of a distribution relative to a normal distribution (positive value indicates a sharper peak)
Supplementary File 2
