# Supplementary material for: The composition and organization of Drosophila heterochromatin are heterogeneous and dynamic
Source: eLife. 2016 Aug 11;5:e16096. doi: 10.7554/eLife.16096 (PMC4981497; doi:10.7554/eLife.16096)
Supplement: Supplementary file 3. — Gene depletions that led to an increase in HP1a mean and max intensity are listed (HP1a negative regulators). DOI: http://dx.doi.org/10.7554/eLife.16096.037 [file elife-16096-supp3.xlsx]

## Sheet: pVal_less_than_0.05__increase_c
Gene Name
140up
Aats-gln
Aats-glupro
Aats-his
Aats-ile
Act79B
ade2
AdoR
Ak6
Akh
alphaCop
Apc
Argk
ari-1
armi
ATbp
ATPsyn-b
ATPsyn-gamma
Atx2
B52
bab2
Bap170
Bap55
BBS1
beat-VII
betaNACtes2
betaTub60D
Btd
Bub3
c11.1
CAH1
Cap-G
Cct5
Cctgamma
Cdk12
Cenp-C
cg
CG10063
CG10164
CG10177
CG10205
CG10280
CG10306
CG10311
CG10320
CG10324
CG10332, IM18
CG10440
CG10591
CG10660
CG10761
CG10764
CG10887
CG10932
CG10958
CG11030
CG11092
CG11120
CG11251
CG11279
CG11293
CG11380
CG11391
CG11404
CG11779
CG11866
CG11889, CG11891
CG11975
CG11985
CG11999
CG12024
CG12194
CG12267
CG12310
CG12496
CG12512
CG12539
CG12541
CG12582
CG12655
CG12907
CG12909
CG12913
CG12934
CG12964
CG1299
CG13056
CG13255
CG13287
CG13298
CG13465
CG13477
CG13482
CG1358
CG13604
CG13622
CG13830
CG13841
CG13857
CG1399
CG14153
CG14193
CG14301
CG14511
CG14569
CG1468
CG14691
CG14905
CG14968
CG14980
CG15142
CG15322
CG15382
CG1542
CG15537
CG15710
CG15739
CG1671
CG16903
CG17026
CG17029
CG17168
CG17341
CG17361
CG17564
CG18128
CG18522
CG18735
CG18858, CG31683
CG1946
CG2104
CG2107
CG2233
CG2371
CG2614
CG2616
CG2691
CG2694
CG2712
CG30034
CG30039
CG30159
CG30272
CG30275
CG30382, Prosalpha1
CG31004
CG31077
CG31111
CG31161
CG31202
CG31291
CG31562
CG31635
CG31646
CG31674
CG31688
CG31772
CG31874
CG31998
CG32087
CG3213
CG32246
CG32249
CG32264
CG32333
CG32371
CG32392
CG32407
CG32483
CG32537, CG32536
CG32581, CG8974
CG32683
CG32700
CG32751
CG32810
CG32815
CG32846
CG33099
CG33155, mRpL53
CG33158
CG3321
CG33253
CG33275
CG33298
CG33460
CG33468
CG33964, CG13175
CG33966
CG3409
CG34104
CG34109
CG34127
CG34155
CG34164, RpL7-like
CG34166
CG34183
CG34206
CG34294
CG34332
CG34353
CG3436
CG34372
CG34375
CG34394
CG34406
CG34408
CG34411
CG3556
CG3560, CG32576
CG3598
CG3634
CG3638
CG3689
CG3713
CG3748
CG3769
CG3775
CG3815
CG3999
CG40045
CG40486
CG4119
CG41367
CG41454, CG33217
CG4169
CG42319
CG42355
CG42397
CG42526
CG42613
CG42666
CG42671
CG42672
CG42675
CG42693
CG42696
CG42778
CG43347
CG4461
CG4554
CG4562
CG4580
CG4607
CG4631
CG4673
CG4686
CG4734
CG4802
CG4849
CG5111
CG5147
CG5155
CG5171
CG5270
CG5278
CG5376
CG5377
CG5388
CG5428
CG5451
CG5455
CG5524
CG5525
CG5554
CG5591
CG5706
CG5830
CG5888
CG5969
CG5987
CG6020
CG6051
CG6182
CG6380
CG6443
CG6461
CG6617
CG6629
CG6654
CG6686
CG6793
CG6830
CG6841
CG6905
CG6945
CG7056
CG7059
CG7276
CG7630
CG7638
CG7694
CG7778
CG7789
CG7849
CG7900
CG7918
CG7950, CG34317
CG8004
CG8108
CG8119
CG8159
CG8243
CG8270
CG8435
CG8549
CG8552
CG8630
CG8673
CG8840
CG8963
CG9053
CG9175
CG9305
CG9384
CG9427
CG9715
CG9743
CG9754
CG9769
CG9839
CG9864
CG9890
cher
Clk
Cortactin
Cp7Fb
Cpr97Ea
CR18275
CR32661
CR32690
CR33221
CR41509, Clbn, CR41507, CR41508
CstF-64
Ctr1A
CycC
Cyp4c3
Cyp4d2
Cyp9f3Psi
D
dalao
Ddc
deltaCOP
DLP
dmt
DNA-ligI
dnt
Dredd
drk
dro3
dsx
Ef1alpha48D
eIF2B-gamma
endoB
EndoG
Ets21C
ewg
Exn
Fas3
fax
fbl6
fend
Fib
Fit1
flr
Fmrf
Fpps
ft
FucTA
fws
Gad1
Gadd34
garz
GlyP
gogo
GRHRII
gt
Gyc-89Da
hay
HBS1
HdacX
hig
His2A
Hrd3
hrg
Hs3st-B
Hsf
Hsp70Bb, Hsp70Ba, Hsp70Bc, Hsp70Bbb
I-2
Int6
Ir40a
Ir54a, sub
Ir64a
JHDM2
kek2
Kif19A
kis
kn
l(1)G0020
l(1)G0255
l(2)dtl
l(2)gl
l(2)k09022
l(3)psg2
Lap1
lectin-28C
levy
Lgr3
lid
lilli
lin
Lip2
Lmpt
loqs
LSm-4, CG17768
lute
LysD
mahj
mam
MAPk-Ak2
Mat89Ba
Mcm6
MED14
MED6
MED7
Mfap1
Mgat1
mi
Mi-2
mio
mRpS26
mRpS29
Muc18B
Nacalpha
nej
ng2
Nha2
Nipped-B
nmd
Nmd3
Nmt
Not1
Nup154
Nup160
Nup358
Or67c
P58IPK
Pcaf
pch2
PCID2
Pgk
PH4alphaPV
phl
phm
Pi3K92E
Pif1B, Pif1A
Pitslre
pnt
Pomp
Pp2A-29B
Pp4-19C
ppan
pps
Pros26.4
Prosbeta2
Prp31
ptr
Pu
r-cup
Rab1
ran
RanBPM
raptor
ras
Rbf
Rbp9
RecQ4
Rm62
RNaseX25
Rnp4F
RpI135
RpII140
RpL10
RpL28, snoRNA:Me28S-C3351
RpL28, snoRNA:Or-CD12
RpL35A
RpL36A
Rpn5
RpS17
RpS25
RpS27A
RpS4
Rpt3
RunxA
Sbf
sc
SCAP
Scox
scpr-C, scpr-B, scpr-A
scyl
sdt
sec13
sec6
Ser6
Sesn
Sh
shep
shot
shu
sip1
sip2
Sirt4
slp2
SmD3
snRNA:U1:95Cc
SP2353
Sp7
Sply
spn-B
Srp19
Ssrp
ste14
stwl
Sym
Syx8
Taf1
Taf2
Taf8
tam
Tango7
Tao-1
Taz
tej
Tektin-C
TfIIFbeta
tho2
thoc5
ths
Tie
tin
tlk
toe
tomboy20
topi
Tor
Treh
trio
Trp1
trx
Ts
Tsc1
tup
TwdlS
tweek
U2af50
Vhl
vir
Vm26Aa
Vps20
wdn
Wnt6
Xrp1
yip2
zen2
zfh1
Supplementary File 3
