# Supplementary material for: The composition and organization of Drosophila heterochromatin are heterogeneous and dynamic
Source: eLife. 2016 Aug 11;5:e16096. doi: 10.7554/eLife.16096 (PMC4981497; doi:10.7554/eLife.16096)
Supplement: Supplementary file 4. — All hits were analyzed using DAVID for enrichment of GO terms. The GO enrichment category is shown along with the p-value and the gene that belongs to that GO enrichment category. Redundant GO categories were removed by selecting a representative GO category for each Functional Annotation Cluster as reported by DAVID. Red indicates a GO category that was not significantly enriched but was deemed to be of interest. DOI: http://dx.doi.org/10.7554/eLife.16096.038 [file elife-16096-supp4.xlsx]

## Sheet: Sheet1
Gene Ontology or Domain Enrichment	P-value	Genes
RNA-binding	0.00083	Ssrp, Hrb87F, spen, shep, eIF4E-6, mod, Rm62, snf, pUf68, exu, CG14641, AGO2
GTP binding	0.0019	Galphai, CG7735, Rab9Db, Srp54k, Rab9E, Rab9Fa, Pepck, Zir, Rab9D, CG10924, Sep5, alphaTub84D, eIF5
sequence-specific DNA binding	0.014	Hrb87F, Pph13, mod, CrebA, HP1a, Hsf, Hr83, nub, Hnf4, chn, MBD-like, MTA1-like, jumu
response to heat	0.023	CG4164, rut, Adar, CG14207, Hsf, Parp
Proteasome	0.036	Prosbeta7, Rpn7, Prosbeta3, Rpn5, Rpn8
chromosome	0.048	Ssrp, Hrb87F, roX1, prod, cag, HP1a, Hsf, MBD-like, Ino80, kis, Rm62, Parp, jumu
chromatin organization	0.051	ptip, Hdac3, Ino80, wapl, kis, HP1a, tlk, jumu, Parp
Glutathione metabolism	0.077	RnrS, GstE5, GstZ2, GstE6, GstE7
RNA interference	0.16	Rm62, Tudor-SN, AGO2
Supplementary File 4
