# Supplementary material for: The composition and organization of Drosophila heterochromatin are heterogeneous and dynamic
Source: eLife. 2016 Aug 11;5:e16096. doi: 10.7554/eLife.16096 (PMC4981497; doi:10.7554/eLife.16096)
Supplement: Supplementary file 5. — Unless otherwise noted the data presented here was generated as part of this study. Not all proteins that colocalized with HP1a as part of the 'low-resolution' imaging screen were tested for effects on PEV or imaged at higher resolution. If these proteins were previously studied for PEV effects or localization, references are provided. See the main text for details. DOI: http://dx.doi.org/10.7554/eLife.16096.039 [file elife-16096-supp5.xlsx]

## Sheet: Sheet1
Name	Reason Investigated	Isoform Cloned	Pearson Correlation Coefficient Between mCherry-HP1a and GFP-ORF (red highlighting indicates p-value <0.05 and PCC > mod-RA)	PEV (Su(var) = suppression of variegation, E(var) = enhancer of variegation, OE mod(var) = overexpression modifies variegation)	High-Resolution Colocalization with HP1a (B = Broad, N = Narrow, F = Focal, A= At HC boundary, PN = Pan nuclear, NR= nucleolar)	Time-Lapse Imaging
HP1a	Positive Control	-	0.9589; 0.9536	Su(var) (Sinclair et al., 1983)	B	Figure 6, Figure 7-figure supplements 1-6, Movies S1-S7
HP4	HP1a IP-MS	RA	0.9374; 0.9357	Su(var) (Greil et al., 2007)	B	-
Su(var)2-HP2	HP1a IP-MS	RB	0.897667	Su(var) (Shaffer et al., 2002)	B,N,A	Figure 6, Movie S1
ADD1	HP1a IP-MS	RB	0.8767; 0.8645	Su(var) (Alekseyenko et al., 2014)	F,A	Figure 7-figure supplement 2, Movie S3
fl(2)d	HP1a IP-MS	RA	0.8509	Su(var)	PN	-
CG2129	RNAi Screen	RA	0.842773	RNAi lines were lethal	B,A	-
bin3	RNAi Screen	RA	0.8369; 0.8223	Su(var)	PN	-
Hnf4	RNAi Screen	RB	0.821875	Su(var)	nuclear (Palanker et al., 2009; Gutzwiller et al., 2010)	-
Ssrp	RNAi Screen	RA	0.813803	RNAi lines were lethal	NR	-
blanks	RNAi Screen	RA	0.806786	Su(var)	B,F,PN	-
Hr83	RNAi Screen	RA	0.795333	-	N,PN,NR	-
CG14641	RNAi Screen	RA	0.794882	-	-	-
Rm62	RNAi Screen	RD	0.789248	Su(var) (Csink et al., 1994). OE mod(var) (Schneiderman, J. I. et al., 2010)	portion of polytene chromocenter (Boeke, J. et al., 2011).	-
Spt20	RNAi Screen	RA	0.789	-	nuclear (Roberts, S. and Winston, F. 1996; Nagy, Z. et al., 2009)	-
La	HP1a IP-MS	RA	0.783704	Non mod(var)	EC	-
FK506-bp1	HP1a IP-MS	RA	0.7778	Non mod(var)	N	Figure 7-figure supplement 4, Movie S5
Adar	RNAi Screen	RC	0.7602; 0.6556	E(var) (Savva, Y. et al., 2013)	Caps locus on 4th chromosome (Savva,Y. et al., 2013)	-
Ref1	HP1a IP-MS	RA	0.757917	RNAi lines were lethal	PN, slight HC enrichment	-
CG15141	RNAi Screen	RA	0.75686	-	-	-
jumu	RNAi Screen	RA	0.749556	Su(var) (Strodicke, M. et al., 2000)	PN	-
Adar	RNAi Screen	RD	0.743	E(var) (Savva, Y. et al., 2013)	Caps locus on 4th chromosome (Savva,Y. et al., 2013)	-
Hsf	RNAi Screen	RA	0.738522	-	chromatin (Lis, J. et al., 2000)	-
tlk	RNAi Screen	RF	0.7365; 0.7225	Su(var)	A (multiple foci, one often abutts HP1a)	-
snf	RNAi Screen	RA	0.736366	Su(var)	PN except nucleolus	-
Hrb87F	RNAi Screen	RA	0.7356; 0.7105	Su(var) (Piacentini et al., 2009)	A	-
CG8108	HP1a IP-MS	RA	0.710789	-	-	-
nub	RNAi Screen	RD	0.709571	Su(var)	chromatin and cytoplasm (Dantoft, W. et al., 2013)	-
crol	RNAi Screen	RD	0.708542	Su(var) (this study); OE mod(var) (Schneiderman, J. I. et al., 2010)	F,A	-
Hnf4	RNAi Screen	RA	0.704565	Su(var)	PN except nucleolus	-
CG6094	HP1a IP-MS	RA	0.7044; 0.6710	-	-	-
l(3)neo38	RNAi Screen	RB	0.7022	Non mod(var) (this study); OE mod(var) (Schneiderman, J. I. et al., 2010)	F,A	-
Hel25E	HP1a IP-MS	RA	0.70169	-	-	-
mod	RNAi Screen	RA	0.663632	-	-	-
CG15601	RNAi Screen	RA	0.654714	-	-	-
Prosbeta7	RNAi Screen	RA	0.6525; 0.4790	-	-	-
hoip	HP1a IP-MS	RA	0.64042	-	-	-
pUf68	RNAi Screen	RF	0.6371; 0.5229	-	-	-
parvin	RNAi Screen	RA	0.636	-	-	-
Nop60B	HP1a IP-MS	RA	0.6327	-	-	-
chn	RNAi Screen	RC	0.603664	-	-	-
CkIIalpha	HP1a IP-MS	RA	0.5243; 0.5118	-	-	-
parvin	RNAi Screen	RA	0.4934	-	-	-
Ipk2	RNAi Screen	RA	0.491071	-	-	-
eIF-5A	HP1a IP-MS	RA	0.483	-	-	-
TER94	HP1a IP-MS	RA	0.4774; 0.4178	-	-	-
CG14635	RNAi Screen	RA	0.4743	-	-	-
Chd64	HP1a IP-MS	RB	0.431636	-	-	-
car	RNAi Screen	RA	0.421981	-	-	-
Hsp60	HP1a IP-MS	RA	0.392182	-	-	-
GstE6	RNAi Screen	RA	0.368443	-	-	-
CG30398	RNAi Screen	RA	0.354474	-	-	-
14-3-3zeta	HP1a IP-MS	RD	0.350743	-	-	-
GstD1	HP1a IP-MS	RA	0.343128	-	-	-
Hsc70-5	HP1a IP-MS	RA	0.318239	-	-	-
14-3-3zeta	HP1a IP-MS	RA	0.314377	-	-	-
CG14207	RNAi Screen	RA	0.301528	-	-	-
Gs1	RNAi Screen	RB	0.283634	-	-	-
CG31673	RNAi Screen	RA	0.282271	-	-	-
eIF-4B	HP1a IP-MS	RB	0.266	-	-	-
tsr	HP1a IP-MS	RA	0.194745	-	-	-
eIF4E-6	RNAi Screen	RA	0.177	-	-	-
CG5646	RNAi Screen	RA	0.1648	-	-	-
Karybeta3	HP1a IP-MS	RA	0.153895	-	-	-
CG31974	HP1a IP-MS	RB	0.134681	-	-	-
Hsc70-4	HP1a IP-MS	RA	0.132809	Su(var)	-	-
T-cp1	HP1a IP-MS	RA	0.105897	-	-	-
Gprk2	RNAi Screen	RA	0.100926	-	-	-
Fie	RNAi Screen	RA	0.0925714	-	-	-
Cct5	HP1a IP-MS	RB	0.0881046	-	-	-
Nap1	HP1a IP-MS	RA	0.0853382	-	-	-
Cctgamma	HP1a IP-MS	RA	0.0663043	-	-	-
eIF-4a	HP1a IP-MS	RB	0.0582556	-	-	-
Magi	RNAi Screen	RA	0.0552623	-	-	-
CG5525	HP1a IP-MS	RA	0.0468235	-	-	-
CG8258	HP1a IP-MS	RA	0.0461644	-	-	-
Hdac3	RNAi Screen	RA	0.0395385	-	-	-
CG5439	RNAi Screen	RA	0.0359877	-	-	-
exu	RNAi Screen	RA	0.0324694	-	-	-
shep	RNAi Screen	RA	0.0300; 0.0164	-	-	-
Cct5	HP1a IP-MS	RA	0.0234286	-	-	-
Imp	HP1a IP-MS	RA	0.0190734	-	-	-
Hop	HP1a IP-MS	RA	0.0150221	-	-	-
Tudor-SN	RNAi Screen and HP1a IP-MS	RA	0.0111373	-	-	-
lost	HP1a IP-MS	RA	0.00798529	-	-	-
rin	HP1a IP-MS	RB	-0.00443103	-	-	-
eIF-3p66	HP1a IP-MS	RB	-0.00705556	-	-	-
qm	HP1a IP-MS	RA	-0.0113333	-	-	-
Hsp83	HP1a IP-MS	RA	-0.0136018	-	-	-
Tcp-1zeta	HP1a IP-MS	RA	-0.0416404	-	-	-
eIF-2beta	HP1a IP-MS	RA	-0.0629444	-	-	-
Rack1	HP1a IP-MS	RA	-0.114424	-	-	-
Kdm4A	HP1a IP-MS	RA	-	Su(var) (Colmenares, submitted)	B	-
HP5	HP1a IP-MS	RA	-	Su(var) (Greil et al., 2007)	B	-
Su(var)3-9	HP1a IP-MS	RA	-	Su(var) (Reuter et al., 1986)	B	-
Lhr (HP3)	HP1a IP-MS	RA	-	Su(var)	B,F	Figure 7-figure supplement 5, Movie S6
Odj (CG7357)	HP1a IP-MS	RA	-	Su(var)	B,N,F	Figure 7-figure supplement 3, Movie S4
Su(var)3-7	Literature	RB	-	Su(var) (Reuter et al., 1990)	B	-
HP6	Literature	RA	-	Not a mod(var) (Greil et al., 2007); deficiency spanning gene is a Su(var) (Doheny et al., 2008)	F, slight HC enrichment	-
D1	Literature	RA	-	Su(var) (Aulner et al., 2002)	F, slight narrow HC enrichment	-
prod	Literature	RA	-	-	F,A	-
SuUR	Literature	RA	-	mutation is Su(var), extra copy is E(var): (Belyaeva, E.S. et al., 2003)	N,F	Figure 7-figure supplement 1, Movie S2
XNP	Literature	RA	-	OE mod(var) (Schneiderman et al., 2009); Su(var) (Bassett et al., 2008), (Emelyanov et al., 2010)	N,F	Figure 7-figure supplement 6, Movie S7
Cul4	Literature	RA	-	-	PN	-
MTA1-like	RNAi Screen	-	-	Su(var)	-	-
Khc	RNAi Screen	-	-	Su(var)	-	-
Supplementary file 5: A summary of the data presented in this manuscript. Unless otherwise noted the data presented here was generated as part of
this study. Not all proteins that colocalized with HP1a as part of the "low-resolution" imaging screen were tested for effects on PEV or imaged at
higher resolution. If these proteins were previously studied for PEV effects or localization, references are provided. See the main text for details.
