# Supplementary material for: The composition and organization of Drosophila heterochromatin are heterogeneous and dynamic
Source: eLife. 2016 Aug 11;5:e16096. doi: 10.7554/eLife.16096 (PMC4981497; doi:10.7554/eLife.16096)
Supplement: Supplementary file 6. — All sequences are in 5' to 3' orientation; genic sequences are shown in upper case; flanking sequences containing restriction sites are shown in lower case. DOI: http://dx.doi.org/10.7554/eLife.16096.040 [file elife-16096-supp6.xlsx]

## Sheet: Sheet1
Cloning Primers	Orientation	Sequence
ADD1-RB	Forward	ccttccgctagcgctaccggtcgccaccATGAGTAACAGTGCTCCGGG
	Reverse	attgcgttaattaatcctccaccAATGTTGAGGAAGCGCATCT
bin3-RA	Forward	ccttccgctagcgctaccggtcgccaccATGGAAAAGCGGCTTAGCGA
	Reverse	attgcgttaattaatcctccaccGGCATCCGACAGATCACAAT
blanks-RA	Forward	ccttccggcgcgccATGGAAGCAAAGCAATTGTT
	Reverse	ccttccttaattaaTTATTTTTGTGGATAGTCGG
cav-RA	Forward	atgcatggcgcgccATGCTGCTGCTACTATGTGT
	Reverse	atgcagttaattaaTCAGGCTATTGAGGTGACGT
CG2129-RA	Forward	ccttccggcgcgccATGCTCAAGTCCCTCAAGCC
	Reverse	ccttccttaattaaCTATCCGTTGAGCTCGTCGT
crol-RD	Forward	ccttccgctagcgctaccggtcgccaccATGCAGCACGTGAGCGCTGC
	Reverse	attgcgttaattaatcctccaccGTAAACAACCGGGTGCTGT
Cul4-RA	Forward	atgcatgctagcgctaccggtcgccaccATGAGTGCGGCCAAGAAGTA
	Reverse	ccacccttaattaaccctcgagcacctccaccgcctccaccTGCCACATAGTTGTATTGG
D1-RA	Forward	gatcatggcgcgccATGGAGGAAGTTGCGGTAAAGAAGCG
	Reverse	gatcatttaattaaTTAGGCAGCTACCGATTCGGAA
FK506-bp-1-RA	Forward	ccttcctctagagctaccggtcgccaccATGTCGATGTTTTGGGGTTT
	Reverse	attgcgttaattaatcctccaccATGCACAGCTTTCAGTTCCA
fl(2)d-RA	Forward	ccttccgctagcgctaccggtcgccaccATGAGTGTCGCTGCAATGAC
	Reverse	attgcgttaattaatcctccaccGGTGGAGTAGTCGACTGCTC
Hnf4-RA	Forward	ccttccgctagcgctaccggtcgccaccATGATGAAGCATCCGCAGGA
	Reverse	attgcgttaattaatcctccaccGTAACCAGTCTCTGGCTCCT
HP1a-RA	Forward	attcgaggcgcgccATGGGCAAGAAAATCGACAACCC
	Reverse	gttatcttaattaaTCTTCATTATCAGAGTAC
HP2-RB	Forward	ccttccgctagcgctaccggtcgccaccATGGAGGACATTGAATATTT
	Reverse	attgcgttaattaatcctccaccTATAATAATCTCCGCAGAAT
HP4-RA	Forward	ccttccgctagcgctaccggtcgccaccATGTCACCGAAGACTAAAAA
	Reverse	attgcgttaattaatcctccaccGATTGTCAGATTAGACTCCT
HP5-RA	Forward	atgcatggcgcgccATGGATATTTTTGATATGGTCAAAGCGG
	Reverse	acgtacttaattaaCTACGATTCTAACGCGGTCA
HP6-RA	Forward	atgcatggcgcgccATGCCCAGCTCCACTTTGA
	Reverse	acgtacttaattaaCTAGGCATTTCGTGATCGTTTC
Hr83-RA	Forward	ccttccgctagcgctaccggtcgccaccATGTCGAACTTCAGTGCCTG
	Reverse	attgcgttaattaatcctccaccAAGTGTTTTTAAGATGTCCC
Hrb87F-RA	Forward	ccttccgctagcgctaccggtcgccaccATGGCGGAACAAAACGATTC
	Reverse	attgcgttaattaatcctccaccGTAACGTCTATTGCCGCCTC
jumu-RA	Forward	ccttccgctagcgctaccggtcgccaccATGTTCGAACTAGAGGATTA
	Reverse	attgcgttaattaatcctccaccGATGACGCGGTTGACCAGCG
KDM4A-RA	Forward	gatcgaggcgcgccATGTCCACGAGATCTTCATTC
	Reverse	gatcgattaattaaTCAATCCTCGTCGTCAAGTG
l(3)neo38-RB	Forward	ccttcctctagagctaccggtcgccaccATGATGAACTTCTCCGCGTT
	Reverse	attgcgttaattaatcctccaccGGAGCCGTGCAGCGCGTTGC
La-RA	Forward	ccttccgctagcgctaccggtcgccaccATGGCCGAAGTTGCTGAAAC
	Reverse	attgcgttaattaatcctccaccATCCCCACGCGCCTTCTTAC
Lhr/HP3-RA	Forward	atgcatggcgcgccATGTGTTGTAGAACGTTGGAGAAAC
	Reverse	acgtacttaattaaTCATGTTCTCAGCGTAGGCC
Odj-RA	Forward	ccttccgctagcgctaccggtcgccaccATGAGCACCGAGTGTCGGAT
	Reverse	attgcgttaattaatcctccaccGGTGTACAGCTCCTCTCCAT
prod-RA	Forward	atgcatggcgcgccATGAACGGCAAGATGGACCG
	Reverse	gcatgcttaattaaCTATAAGGACGGCGGATCGTAC
Ref1-RA	Forward	ccttccgctagcgctaccggtcgccaccATGGTGGACAAAATTGAAAT
	Reverse	attgcgttaattaatcctccaccGATCTTCATGTCGTTGATGT
snf-RA	Forward	ccttccgctagcgctaccggtcgccaccATGGAGATGCTACCCAACCA
	Reverse	attgcgttaattaatcctccaccCTTCTTGGCGAACGTTA
Ssrp-RA	Forward	ccttccgctagcgctaccggtcgccaccATGACAGACTCTCTGGAGTA
	Reverse	attgcgttaattaatcctccaccATCACTGGCCTCATCTTCCT
Su(var)3-9-RA	Forward	attcgaggcgcgccATGGCCACGGCTGAAGCCCAG
	Reverse	gtcgagttaattaaTCAAAAGAGGACCTTTCTGC
Su(var)3-7-RB	Forward	attcgaggcgcgccATGGATCGGGATTCGAGCATG
	Reverse	atgcagttaattaaCTATGGCCTGCGGTTATGGTT
SuUR-RA	Forward	attcgaggcgcgccATGTATCACTTTGTATCCGAGC
	Reverse	gttatcttaattaaTCACTTGAACAGTTCCAATCGC
Tlk-RF	Forward	ccttccgctagcgctaccggtcgccaccATGGATCAATTTCAAACTTC
	Reverse	attgcgttaattaatcctccaccGGACGAACTCGACTGAT
XNP-RA	Forward	atgctaggcgcgccATGGGAAAGAAAAACCCCAACGCCCGT
	Reverse	atgctattaattaaTTAGTCGATCTCGTATACCTTATCCGGTTCAAAGCCCG
Supplementary File 6
*all sequences are in 5' to 3' orientation; genic sequences are shown in upper case; flanking sequences containing restriction sites are shown in lower case.
